# Supplementary material for: MBD2 acts as a repressor to maintain the homeostasis of the Th1 program in type 1 diabetes by regulating the STAT1-IFN-γ axis
Source: Cell Death Differ. 2021 Aug 21;29(1):218–29. doi: 10.1038/s41418-021-00852-6 (PMC8738722; doi:10.1038/s41418-021-00852-6)
Supplement: Supplementary file 2 — Supplementary Table 1 [file 41418_2021_852_MOESM2_ESM.xlsx]

## Sheet: Table S1
Table S1 Clinical characteristics of the participants
	T1D patients		Healthy controls
Age group	Children (<15)	Adults (≥15）	Children (<15)	Adults (≥15）
Number	17	22	11	30
Age (years)	8.412±5.245	20.5±4.405	8.818±5.056	25.03±3.672
Sex (M/F)	10/7	14/8	5/6	14/16
Ethnicity	the han nationality	the han nationality	the han nationality	the han nationality
HbA1c (%)	8.335±1.488	7.395±0.977	5.155±0.563	5.020±0.621
Fasting glucose (mmol/L)	8.787±2.590	8.951±2.502	5.273±0.480	5.007±0.548
Diabetes duration (years)	1.013±1.011	4.159±3.560	None	None
Number of subjects with IAA+	9	11	None	None
Number of subjects with GAD+	13	17	None	None
Number of subjects with IAA+GAD+ autoantibodies	5	6	None	None
Number of subjects with HLA-DR3	9	11	None	None
Number of subjects with HLA-DR4	4	7	None	None
Number of subjects with HLA-DR3+DR4+	1	2	None	None
