# Supplementary material for: MBD2 acts as a repressor to maintain the homeostasis of the Th1 program in type 1 diabetes by regulating the STAT1-IFN-γ axis
Source: Cell Death Differ. 2021 Aug 21;29(1):218–29. doi: 10.1038/s41418-021-00852-6 (PMC8738722; doi:10.1038/s41418-021-00852-6)
Supplement: Supplementary file 3 — Supplementary Table 2 [file 41418_2021_852_MOESM3_ESM.xlsx]

## Sheet: Table S1
Table S2 Primer sequences
Genotypic combinations	Gene	5'-3'
DR3	DRB1*03 F	GTT TCT TGG AGT ACT CTA CGT C
	DRB1*03 R	TGC AGT AGT TGT CCA CCC G
	DQB1*0201 F	GTC CGG TGG TTT CGG AAT GA
	DQB1*0201 R	TGC TCT GGG CAG ATT CAG AT
DR4	DRB1*04 F	GTT TCT TGG AGC AGG TTA AAC A
	DRB1*04 R1	CTG CAC TGT GAA GCT CTC AC
	DRB1*04 R2	CTG CAC TGT GAA GCT CTC CA
	DQB1*0302 F	GTG CGT CTT GTG ACC AGA TA
	DQB1*0302 R	CTG TTC CAG TAC TCG GCG G
